# Supplementary material for: Caffeic Acid Phosphanium Derivatives: Potential Selective Antitumor, Antimicrobial and Antiprotozoal Agents
Source: Int J Mol Sci. 2024 Jan 18;25(2):1200. doi: 10.3390/ijms25021200 (PMC10817097; doi:10.3390/ijms25021200)
Supplement: Supplementary file 1 [file ijms-25-01200-s001.zip]

Archive with 1 entries (1 files):
- ijms-2764762-supplementary.pdf
